# Supplementary material for: Irreversible Plastic Flows and Sedimentary Ecological Entrapment: A Critical Review of Legacy Risks and Governance Strategies for Planetary Health
Source: Nanomaterials (Basel). 2025 Oct 10;15(20):1546. doi: 10.3390/nano15201546 (PMC12566231; doi:10.3390/nano15201546)
Supplement: Supplementary file 1 [file nanomaterials-15-01546-s001.zip]

Archive with 1 entries (1 files):
- nanomaterials-3852451-supplementary.pdf
